# Supplementary material for: Emerging Trends and Hotspots in Tai Chi Fall Prevention: Analysis and Visualization
Source: Int J Environ Res Public Health. 2022 Jul 7;19(14):8326. doi: 10.3390/ijerph19148326 (PMC9320470; doi:10.3390/ijerph19148326)
Supplement: Supplementary file 1 [file ijerph-19-08326-s001.zip]

Archive with 1 entries (1 files):
- ijerph-1766526-supplementary.pdf
